# Supplementary material for: Global, regional, and national burden and trends of early‐onset tracheal, bronchus, and lung cancer from 1990 to 2019
Source: Thorac Cancer. 2024 Feb 1;15(8):601–13. doi: 10.1111/1759-7714.15227 (PMC10928250; doi:10.1111/1759-7714.15227)
Supplement: Supplementary file 1 — Table S1. Incident, mortality, and DALYs of EO‐TBL cancer in 1990 and 2019, and AAPC from 1990 and 2019 by national level. Rates are reported per 100 000 person‐years. EO‐TBL cancer, early‐onset tracheal, bronchus, and lung cancer cancer; DALYs, disability‐adjusted life‐years; ASIR, age‐standardized incidence rate; ASMR, age‐standardized mortality rate; ASDR, age‐standardized DALYs rate; UI, uncertainty interval; CI, confidence interval. [file TCA-15-601-s006.xlsx]

## Sheet: Sheet1
Supplemental table 1. Incident, mortality, and DALYs of EO-TBL cancer in 1990 and 2019, and AAPC from 1990 and 2019 by national level
	incidence						Mortality						DALYs
	incidence cases in 1990	ASIR in 1990	incidence cases in 2019	ASIR in 2019	AAPC% (95%CI)，1990-2019		Mortality cases in 1990	ASMR in 1990	Mortality cases in 2019	ASMR in 2019	AAPC% (95%CI)，1990-2019		DALYs cases in 1990	ASDR in 1990	DALYS cases in 2019	ASDR in 2019	AAPC% (95%CI)，1990-2019
Afghanistan	92.8874	2.03698	372.894	2.18734	0.27 (0.18 to 0.35)		84.6978	1.86744	338.254	2.00388	0.26 (0.18 to 0.34)		3952.94	87.091	16005.1	94.1904	0.29 (0.21 to 0.37)
Albania	67.6937	4.10805	65.573	4.07956	-0.17 (-0.65 to 0.32)		58.4093	3.59583	52.9825	3.28765	-0.48 (-0.98 to 0.03)		2883.5	172.402	2557.03	160.483	-0.4 (-0.91 to 0.11)
Algeria	159.837	1.72216	349.297	1.29554	-0.97 (-1.15 to -0.79)		144.38	1.57452	310.027	1.1501	-1.07 (-1.26 to -0.87)		6898.39	73.0935	14499.1	53.5682	-1.05 (-1.25 to -0.86)
American Samoa	0.885452	3.87838	1.23467	3.89	0 (-0.18 to 0.18)		0.785079	3.49089	1.0875	3.4373	-0.06 (-0.24 to 0.12)		38.4469	166.113	51.9012	164.364	-0.05 (-0.23 to 0.14)
Andorra	2.32673	6.20264	4.03862	5.39564	-0.49 (-0.62 to -0.37)		1.88106	5.02048	2.87761	3.81381	-0.94 (-1.05 to -0.83)		86.5788	229.525	129.472	175.063	-0.93 (-1.03 to -0.83)
Angola	87.167	2.16741	229.489	1.91161	-0.46 (-0.63 to -0.28)		79.4024	1.99627	207.864	1.74445	-0.49 (-0.66 to -0.32)		3707.61	91.4449	9755.52	80.3253	-0.47 (-0.64 to -0.29)
Antigua and Barbuda	0.377077	1.26561	0.648633	1.00875	-0.83 (-1.24 to -0.42)		0.33294	1.12428	0.547524	0.847852	-1.04 (-1.52 to -0.57)		15.7586	52.2093	25.3095	39.6646	-1.06 (-1.24 to -0.88)
Argentina	1146.39	6.21858	837.208	2.94205	-2.58 (-2.78 to -2.39)		1035.09	5.61579	709.405	2.48848	-2.77 (-2.97 to -2.57)		47644.9	258.239	32970.3	115.927	-2.78 (-2.92 to -2.64)
Armenia	127.778	8.29924	83.7811	4.56171	-1.97 (-2.67 to -1.27)		112.548	7.3918	71.5681	3.88671	-2.13 (-2.82 to -1.43)		5412.17	344.592	3358.94	182.395	-2.1 (-2.81 to -1.39)
Australia	408.198	3.78407	428.585	2.61982	-1.28 (-1.54 to -1.01)		291.916	2.70678	266.744	1.62444	-1.74 (-1.92 to -1.55)		13275.9	122.755	12136.9	74.6326	-1.69 (-1.88 to -1.51)
Austria	260.524	5.02428	190.95	3.09998	-1.71 (-2.31 to -1.11)		203.633	3.9221	119.084	1.92105	-2.48 (-2.89 to -2.07)		9172.7	177.813	5374.27	87.8792	-2.45 (-2.83 to -2.07)
Azerbaijan	213.745	7.04529	327.733	4.86593	-1.34 (-1.74 to -0.94)		188.277	6.32612	287.618	4.2684	-1.41 (-1.8 to -1.02)		9267.5	298.608	13653.8	202.43	-1.34 (-1.65 to -1.04)
Bahamas	3.8877	2.98232	7.44315	2.76585	-0.31 (-1.01 to 0.4)		3.45174	2.66751	6.42906	2.38169	-0.46 (-1.21 to 0.29)		162.51	123.354	299.29	112.002	-0.41 (-1.11 to 0.3)
Bahrain	4.77235	1.89885	14.6613	1.0195	-2.13 (-2.4 to -1.85)		4.30082	1.7291	12.8513	0.884554	-2.29 (-2.57 to -2.01)		206.165	79.2687	598.206	41.5448	-2.2 (-2.48 to -1.92)
Bangladesh	516.277	1.23482	945.198	1.00542	-0.79 (-0.9 to -0.67)		471.134	1.13837	847.508	0.903972	-0.8 (-0.99 to -0.61)		22363.9	52.6189	40089.7	42.462	-0.7 (-1.08 to -0.32)
Barbados	2.02292	1.49125	2.67453	1.32287	-0.44 (-0.94 to 0.07)		1.77604	1.31603	2.25514	1.10996	-0.62 (-1.2 to -0.03)		83.8107	61.1114	103.662	51.9178	-0.55 (-1.2 to 0.1)
Belarus	401.017	7.13298	215.07	3.29878	-2.62 (-3.9 to -1.32)		355.924	6.33905	178.479	2.72715	-2.87 (-4.17 to -1.55)		16351.3	288.992	8066.57	124.282	-2.88 (-4.19 to -1.55)
Belgium	408.434	6.76674	283.769	3.76016	-2.12 (-2.75 to -1.48)		342.641	5.67122	206.704	2.72802	-2.6 (-3.19 to -2)		15564.6	256.818	9309.15	124.401	-2.57 (-3.16 to -1.99)
Belize	0.88653	1.32574	5.27786	2.25141	1.63 (1.22 to 2.04)		0.786698	1.1942	4.59443	1.96811	1.47 (1.05 to 1.9)		37.9771	55.4316	217.471	92.3612	1.5 (1.08 to 1.92)
Benin	17.5156	1.02586	57.2289	1.11232	0.26 (0.12 to 0.41)		15.6659	0.930579	51.3116	1.00902	0.27 (0.12 to 0.42)		756.067	43.5517	2505.84	47.896	0.32 (0.17 to 0.47)
Bermuda	1.90626	4.68457	1.46905	3.16538	-1.44 (-1.86 to -1.03)		1.64757	4.04267	1.10576	2.36151	-1.97 (-2.4 to -1.54)		75.9385	185.77	50.0311	109.145	-1.94 (-2.38 to -1.5)
Bhutan	2.31816	0.972687	4.48788	1.00166	0.09 (0.04 to 0.14)		2.09278	0.889955	3.98046	0.893272	-0.02 (-0.07 to 0.04)		99.8326	41.2876	189.994	41.9869	0.04 (-0.01 to 0.09)
Bolivia (Plurinational State of)	51.1458	1.80414	101.921	1.54752	-0.51 (-0.67 to -0.35)		45.6664	1.62948	90.0329	1.3734	-0.58 (-0.73 to -0.43)		2215.92	77.2512	4336.45	65.4411	-0.56 (-0.71 to -0.41)
Bosnia and Herzegovina	155.053	5.99483	106.226	4.66042	-0.93 (-1.39 to -0.47)		137.729	5.33992	90.0222	3.92062	-1.18 (-1.61 to -0.74)		6435.13	246.897	4089.19	181.096	-1.18 (-1.6 to -0.75)
Botswana	14.0491	2.98279	46.4632	3.38082	0.42 (0.12 to 0.72)		12.6717	2.71706	41.769	3.04735	0.38 (0.09 to 0.68)		591.039	124.058	1938.38	139.567	0.39 (0.1 to 0.69)
Brazil	1881.51	2.57661	2645	1.82371	-1.17 (-1.35 to -1)		1687.45	2.32666	2298.09	1.57995	-1.32 (-1.51 to -1.12)		79918.4	108.213	107735	74.3512	-1.28 (-1.47 to -1.09)
Brunei Darussalam	5.5698	4.08649	13.1901	4.05195	-0.01 (-0.29 to 0.28)		4.64878	3.45781	10.1298	3.10807	-0.34 (-0.55 to -0.12)		231.841	166.016	482.568	147.95	-0.37 (-0.59 to -0.15)
Bulgaria	429.966	7.60235	360.896	7.1093	-0.16 (-0.64 to 0.32)		383.461	6.75613	311.28	6.09554	-0.26 (-0.47 to -0.04)		17585.4	311.51	14037.2	279.474	-0.27 (-0.49 to -0.06)
Burkina Faso	31.0222	0.892671	105.482	1.14117	0.88 (0.64 to 1.11)		27.9052	0.81023	94.8448	1.03592	0.88 (0.64 to 1.11)		1333.91	37.994	4595.34	48.9597	0.9 (0.66 to 1.14)
Burundi	23.7414	1.22854	42.2963	0.916202	-1.03 (-1.42 to -0.64)		21.1419	1.11228	38.3353	0.839	-1 (-1.38 to -0.62)		1000.97	51.1497	1815.08	38.723	-0.98 (-1.37 to -0.6)
Cabo Verde	2.41073	1.94939	6.4372	1.9492	-0.02 (-0.31 to 0.27)		2.0646	1.7278	5.52308	1.68499	-0.1 (-0.42 to 0.22)		110.362	86.5787	273.962	82.0007	-0.33 (-0.55 to -0.1)
Cambodia	124.587	3.19569	269.1	2.98318	-0.24 (-0.35 to -0.13)		112.104	2.91586	238.788	2.66559	-0.31 (-0.41 to -0.21)		5367.76	135.665	11419.6	125.463	-0.27 (-0.37 to -0.16)
Cameroon	51.325	1.2888	204.028	1.58993	0.73 (0.57 to 0.89)		46.1457	1.17165	182.367	1.43765	0.71 (0.56 to 0.87)		2217.56	54.9915	8932.02	68.3397	0.76 (0.6 to 0.91)
Canada	1080.59	6.04469	639.426	2.73712	-2.71 (-3.22 to -2.19)		850.8	4.75641	426.359	1.81982	-3.24 (-3.65 to -2.82)		38758.1	215.712	19382.9	83.652	-3.19 (-3.6 to -2.78)
Central African Republic	26.4921	2.4887	50.2548	2.15824	-0.54 (-0.78 to -0.29)		23.2995	2.21825	45.1515	1.95513	-0.48 (-0.7 to -0.26)		1080.08	101.113	2081.2	89.0022	-0.48 (-0.71 to -0.26)
Chad	19.3284	0.886046	68.9488	1.19292	1.09 (0.8 to 1.38)		17.3033	0.802919	61.6633	1.08073	1.08 (0.8 to 1.36)		834.817	37.7519	3005.83	51.1706	1.11 (0.82 to 1.4)
Chile	165.635	2.32152	168.502	1.40413	-1.75 (-2.49 to -1.01)		144.813	2.03716	135.676	1.12724	-2.01 (-2.54 to -1.48)		6724.56	93.6471	6299.73	52.8147	-1.94 (-2.42 to -1.46)
China	35517.1	5.51148	53222.6	4.92062	-0.42 (-0.68 to -0.15)		31710.6	4.95662	41978.8	3.85589	-0.89 (-1.19 to -0.59)		1.52875e+06	234.268	1.94994e+06	182.853	-0.87 (-1.15 to -0.59)
Colombia	312.073	1.99097	408.498	1.39203	-1.35 (-2.02 to -0.67)		274.593	1.77338	332.116	1.13218	-1.66 (-2.35 to -0.97)		13362.6	83.9128	16084.4	54.861	-1.58 (-2.26 to -0.9)
Comoros	1.67959	0.982024	3.91445	0.993611	0.09 (-1.37 to 1.56)		1.52317	0.898735	3.58495	0.912224	0.08 (-1.06 to 1.24)		71.5604	41.4291	167.285	42.3099	0.12 (-1.36 to 1.62)
Congo	27.4667	3.1556	64.6308	2.24956	-1.16 (-1.51 to -0.81)		24.5988	2.86425	59.0177	2.05784	-1.14 (-1.48 to -0.79)		1152.35	131.308	2732.28	94.5856	-1.12 (-1.47 to -0.78)
Cook Islands	0.455332	4.72373	0.462054	4.23778	-0.38 (-0.5 to -0.25)		0.399026	4.18807	0.392264	3.58101	-0.54 (-0.66 to -0.42)		19.2576	199.381	18.4065	170.819	-0.53 (-0.66 to -0.4)
Costa Rica	17.0717	1.22912	33.884	1.14663	-0.26 (-0.53 to 0.01)		14.7407	1.07103	27.2675	0.922966	-0.51 (-0.8 to -0.22)		708.48	50.1008	1305.49	44.0962	-0.47 (-0.76 to -0.18)
Coted'Ivoire	63.2687	1.35372	177.298	1.42131	0.16 (-0.01 to 0.33)		56.3979	1.22386	158.593	1.28177	0.16 (-0.01 to 0.33)		2729.49	57.4398	7701.52	60.7467	0.2 (0.03 to 0.37)
Croatia	250.655	8.00052	123.568	4.33824	-2.06 (-2.67 to -1.45)		206.581	6.58855	87.7682	3.06802	-2.56 (-3.06 to -2.06)		9378.26	299.018	3945.04	139.312	-2.57 (-3.06 to -2.07)
Cuba	335.333	5.23452	264.666	3.11893	-1.85 (-2.46 to -1.24)		292.714	4.57835	215.793	2.53266	-2.09 (-2.68 to -1.5)		13567.6	211.567	9708.01	116.771	-2.1 (-2.7 to -1.5)
Cyprus	8.08069	1.68986	19.4108	2.05559	0.63 (-0.18 to 1.46)		7.11936	1.48849	14.1409	1.49466	-0.06 (-0.8 to 0.69)		325.494	67.9757	650.619	68.8558	-0.02 (-0.75 to 0.71)
Czechia	593.623	8.20984	211.527	2.55951	-3.89 (-4.66 to -3.12)		518.96	7.16183	162.13	1.94489	-4.36 (-5.08 to -3.64)		23218	320.704	7293.07	88.935	-4.29 (-4.99 to -3.6)
Democratic People's Republic of Korea	658.598	5.37135	900.961	4.66595	-0.49 (-0.52 to -0.45)		592.212	4.83711	803.633	4.14861	-0.53 (-0.58 to -0.49)		27646.9	226.717	37087.7	194.46	-0.53 (-0.56 to -0.5)
Democratic Republic of the Congo	267.344	1.97055	599.192	1.67356	-0.56 (-0.72 to -0.41)		240.718	1.79705	544.709	1.53492	-0.57 (-0.73 to -0.41)		11345.4	82.6876	25535.4	70.552	-0.55 (-0.7 to -0.4)
Denmark	246.336	6.67201	123.087	3.27674	-2.4 (-2.79 to -2.02)		195.516	5.29407	85.4588	2.27179	-2.89 (-3.3 to -2.48)		8849.75	241.003	3859.58	104.101	-2.86 (-3.28 to -2.45)
Djibouti	2.09402	1.17643	8.88847	1.27348	0.25 (0.01 to 0.49)		1.89505	1.07755	8.18042	1.17452	0.26 (-0.31 to 0.83)		89.445	49.4983	380.406	54.0794	0.29 (0.05 to 0.53)
Dominica	0.80676	2.46404	1.03924	2.4842	0.01 (-0.33 to 0.35)		0.711441	2.19182	0.903619	2.15881	-0.03 (-0.4 to 0.34)		33.8961	102.601	42.2636	101.709	-0.01 (-0.35 to 0.34)
Dominican Republic	62.4188	1.94626	165.036	2.53635	1.01 (0.54 to 1.47)		55.4219	1.7587	143.353	2.20826	0.88 (0.39 to 1.38)		2739.19	83.9331	6885.96	105.586	0.88 (0.41 to 1.35)
Ecuador	64.3077	1.37904	148.57	1.44527	0.07 (-0.56 to 0.71)		56.965	1.24004	125.686	1.22855	-0.12 (-0.74 to 0.5)		2835.94	59.9037	6243.53	60.537	-0.05 (-0.66 to 0.57)
Egypt	415.073	1.53323	1003.96	1.82665	0.68 (0.15 to 1.22)		369.281	1.37921	888.197	1.62457	0.63 (0.37 to 0.88)		18459.6	67.4221	43065.9	77.6583	0.5 (0.29 to 0.71)
El Salvador	39.0579	1.68092	60.856	1.6934	0.06 (-0.58 to 0.71)		34.2055	1.49869	51.083	1.42803	-0.13 (-1.28 to 1.04)		1703.69	72.2145	2484.33	68.9389	-0.12 (-0.77 to 0.53)
Equatorial Guinea	3.35027	2.04636	11.6552	2.12014	0.22 (0.04 to 0.39)		2.99567	1.84718	10.3958	1.92064	0.22 (0.06 to 0.39)		138.367	84.3655	498.978	88.9659	0.27 (0.1 to 0.44)
Eritrea	13.1951	1.17582	41.0706	1.35596	0.48 (0.21 to 0.75)		11.8964	1.07319	37.582	1.24908	0.51 (0.25 to 0.77)		551.97	48.9729	1756.39	57.3779	0.53 (0.26 to 0.8)
Estonia	62.2671	6.48341	24.9124	2.78359	-2.76 (-4.02 to -1.49)		56.1267	5.83927	20.6398	2.29869	-3.05 (-4.33 to -1.75)		2534.6	263.922	931.22	104.858	-3.02 (-4.29 to -1.73)
Eswatini	6.65767	2.3326	16.3895	3.11201	0.97 (0.68 to 1.27)		6.04715	2.13499	14.8485	2.84013	0.95 (0.66 to 1.24)		279.723	97.0236	692.056	129.853	0.97 (0.68 to 1.27)
Ethiopia	140.427	0.751198	227.434	0.528462	-1.22 (-1.37 to -1.07)		126.642	0.684728	205.908	0.482929	-1.21 (-1.36 to -1.06)		5920.85	31.4043	9772.75	22.3472	-1.18 (-1.33 to -1.03)
Fiji	6.1169	1.57121	7.8215	1.43493	-0.23 (-0.78 to 0.32)		5.48673	1.42339	6.98788	1.28221	-0.28 (-0.83 to 0.27)		264.719	67.2205	332.997	60.9728	-0.25 (-0.81 to 0.3)
Finland	122.605	3.39457	54.5262	1.69107	-2.31 (-2.72 to -1.9)		91.9463	2.54252	36.9739	1.14251	-2.73 (-3.3 to -2.15)		4203.11	116.5	1707.14	53.2092	-2.64 (-2.96 to -2.31)
France	2291.79	6.59874	2481.76	5.75046	-0.56 (-0.9 to -0.23)		1941.71	5.58564	1808.46	4.17704	-1 (-1.42 to -0.58)		88908.7	254.044	80974.7	189.259	-1.01 (-1.41 to -0.61)
Gabon	11.4072	3.12554	23.4972	2.53507	-0.75 (-1.07 to -0.43)		10.2376	2.84266	21.2727	2.30422	-0.75 (-1.07 to -0.43)		479.853	130.582	987.894	106.011	-0.75 (-1.06 to -0.43)
Gambia	2.08868	0.585198	6.96468	0.744848	0.9 (-0.16 to 1.98)		1.87945	0.533069	6.25766	0.676708	0.89 (-0.17 to 1.96)		89.91	24.7212	300.552	31.584	0.91 (-0.15 to 1.99)
Georgia	238.29	8.09279	147.619	6.39525	-0.94 (-1.43 to -0.46)		208.098	7.0947	129.453	5.57732	-0.94 (-1.39 to -0.49)		9935.95	335.49	5994.25	261.385	-1 (-1.51 to -0.49)
Germany	2871.94	5.52185	2026.93	3.83398	-1.27 (-1.64 to -0.9)		2203.45	4.23854	1313.72	2.47323	-1.85 (-2.16 to -1.55)		99765.9	192.875	59179.9	112.596	-1.85 (-2.16 to -1.55)
Ghana	91.6494	1.38999	200.863	1.205	-0.47 (-0.73 to -0.21)		79.2867	1.22683	175.477	1.06582	-0.52 (-0.75 to -0.29)		4097.06	60.9674	8813.42	52.1266	-0.58 (-0.81 to -0.35)
Greece	388.209	6.0837	310.412	4.15489	-1.36 (-1.87 to -0.85)		318.529	4.98085	230.4	3.05249	-1.71 (-2.03 to -1.39)		14801	232.712	10409.1	140.938	-1.75 (-2.07 to -1.42)
Greenland	4.37451	12.0372	2.6071	7.93749	-1.43 (-1.63 to -1.22)		3.93944	10.8664	2.26246	6.89588	-1.58 (-1.79 to -1.37)		180.302	495.067	101.665	311.064	-1.61 (-1.81 to -1.41)
Grenada	0.797711	2.42915	1.30374	1.94321	-0.78 (-1.06 to -0.5)		0.711023	2.19033	1.13606	1.69325	-0.88 (-1.16 to -0.6)		34.0754	102.133	52.3356	78.8486	-0.95 (-1.27 to -0.62)
Guam	3.60727	4.75352	5.37125	5.3244	0.37 (-0.03 to 0.77)		3.13277	4.17703	4.63913	4.59341	0.31 (-0.09 to 0.7)		155.539	201.323	221.649	221.886	0.32 (-0.02 to 0.66)
Guatemala	64.8081	1.90887	128.643	1.34361	-1.2 (-1.99 to -0.4)		56.2287	1.69133	108.876	1.15637	-1.35 (-2.12 to -0.57)		2924.58	84.5373	5616.53	57.6924	-1.35 (-2.16 to -0.53)
Guinea	28.7705	1.17628	68.868	1.41357	0.66 (0.52 to 0.81)		26.1959	1.07806	62.6776	1.29835	0.67 (0.53 to 0.81)		1233.33	49.9152	2981.14	60.2903	0.68 (0.54 to 0.82)
Guinea-Bissau	6.08514	1.65058	13.7414	1.70196	0.11 (0.04 to 0.17)		5.34392	1.46847	12.0726	1.51474	0.11 (0.05 to 0.17)		255.49	68.3022	588.329	71.4348	0.15 (0.1 to 0.21)
Guyana	4.71816	1.3931	7.45638	1.63396	0.56 (0.07 to 1.05)		4.25218	1.26856	6.71635	1.47476	0.48 (0.08 to 0.89)		201.905	58.6712	314.632	69.035	0.52 (0.13 to 0.91)
Haiti	62.9434	2.33512	111.289	1.71677	-1.02 (-1.29 to -0.76)		57.0879	2.1374	100.935	1.5652	-1.04 (-1.29 to -0.78)		2703.67	99.1898	4782.54	72.9045	-1.03 (-1.25 to -0.81)
Honduras	48.7969	2.72664	148.831	3.03888	0.43 (0.24 to 0.62)		43.7472	2.47199	131.393	2.69554	0.36 (0.17 to 0.55)		2124.23	116.903	6145.09	124.414	0.28 (0.09 to 0.47)
Hungary	829.285	11.8156	460.736	6.16628	-2.23 (-2.86 to -1.61)		724.193	10.305	374.351	4.98197	-2.5 (-3.11 to -1.88)		33014.1	471.507	16690.1	224.868	-2.54 (-3.16 to -1.92)
Iceland	6.47648	4.50761	9.33926	4.31477	-0.05 (-0.23 to 0.12)		4.97084	3.46571	6.09376	2.80943	-0.69 (-1.03 to -0.35)		229.821	158.86	281.417	130.654	-0.63 (-0.9 to -0.36)
India	4201.01	1.00134	10564.3	1.25689	0.78 (0.44 to 1.13)		3803.61	0.912991	9405.94	1.12189	0.71 (0.33 to 1.08)		182192	43.021	448798	53.1945	0.73 (0.37 to 1.08)
Indonesia	2329.38	2.60156	5195.88	2.88553	0.36 (0.27 to 0.45)		2097.92	2.3667	4629.57	2.56207	0.27 (0.19 to 0.36)		100810	111.409	217619	121.197	0.29 (0.21 to 0.38)
Iran (Islamic Republic of)	423.073	1.81883	1154.82	1.95089	0.25 (0.03 to 0.46)		366.837	1.61875	991.743	1.6648	0.1 (-0.06 to 0.26)		18757.5	78.664	48382.7	81.4708	0.12 (-0.05 to 0.3)
Iraq	155.322	2.3466	546.556	2.34539	0.02 (-0.17 to 0.21)		140.843	2.14768	482.049	2.08301	-0.1 (-0.37 to 0.18)		6649.68	99.0069	22788.6	97.321	-0.04 (-0.24 to 0.17)
Ireland	68.1096	3.38913	83.7779	2.37651	-1.24 (-1.69 to -0.79)		57.1353	2.84325	57.6806	1.62677	-1.95 (-2.26 to -1.63)		2591.5	128.512	2622.11	74.8433	-1.88 (-2.2 to -1.56)
Israel	76.7257	3.06151	144.483	2.59034	-0.6 (-1.11 to -0.08)		67.6096	2.70359	110.182	1.9709	-1.13 (-1.52 to -0.73)		3148.27	124.09	5048.68	90.744	-1.13 (-1.49 to -0.76)
Italy	1793.19	4.94218	1205.97	2.71228	-2.11 (-2.33 to -1.88)		1476.36	4.06268	843.718	1.88889	-2.65 (-2.8 to -2.5)		67083.3	185.41	38039.8	87.2379	-2.61 (-2.76 to -2.46)
Jamaica	22.5517	2.33728	52.5623	3.01373	0.93 (0.02 to 1.86)		20.3082	2.12216	45.1001	2.59078	0.76 (-0.23 to 1.77)		944.956	96.6135	2127.12	122.03	0.86 (-0.09 to 1.82)
Japan	2832.14	3.03717	2042.4	2.294	-1.01 (-1.54 to -0.47)		2004.87	2.13739	1095.64	1.21447	-1.93 (-2.18 to -1.68)		92315.9	99.6412	49979.9	56.7947	-1.92 (-2.17 to -1.67)
Jordan	23.2286	1.74634	127.914	1.87053	0.24 (0.09 to 0.39)		21.001	1.59957	111.627	1.63911	0.08 (-0.08 to 0.24)		989.969	73.4345	5259.48	76.6602	0.15 (-0.03 to 0.32)
Kazakhstan	648.334	8.43679	319.542	2.72115	-3.77 (-4.3 to -3.24)		576.855	7.55933	276.325	2.34964	-3.9 (-4.43 to -3.36)		27189.4	348.648	12838.9	109.379	-3.87 (-4.4 to -3.34)
Kenya	39.0814	0.507268	151.683	0.656225	0.89 (0.77 to 1)		34.7411	0.45735	144.863	0.630618	1.09 (0.92 to 1.26)		1662.01	21.227	6844.18	29.2148	1.08 (0.91 to 1.25)
Kiribati	1.61919	4.69001	2.76381	4.42105	-0.22 (-0.29 to -0.15)		1.43988	4.2456	2.46864	3.98466	-0.23 (-0.29 to -0.17)		70.9714	203.074	121.467	192.226	-0.2 (-0.26 to -0.14)
Kuwait	11.0431	1.15613	28.4856	0.714534	-1.59 (-2.9 to -0.27)		9.72681	1.02644	23.896	0.595712	-1.8 (-3.17 to -0.42)		462.759	47.3478	1117.43	27.8909	-1.75 (-3.09 to -0.4)
Kyrgyzstan	99.8562	5.93005	62.5281	1.70842	-4.2 (-5.07 to -3.33)		88.7743	5.34602	54.7643	1.50259	-4.28 (-5.18 to -3.38)		4283.69	248.765	2605.24	70.8849	-4.24 (-5.09 to -3.38)
Lao People's Democratic Republic	66.6498	3.9498	120.8	3.03041	-0.9 (-1.02 to -0.78)		60.0966	3.60025	107.832	2.7248	-0.94 (-1.03 to -0.86)		2852.69	167.503	5184.83	128.983	-0.88 (-1 to -0.76)
Latvia	111.438	6.54826	39.8949	3.12353	-2.6 (-4.33 to -0.84)		98.0379	5.7549	32.7011	2.54756	-2.84 (-4.6 to -1.06)		4415.35	260.949	1483.38	117.416	-2.79 (-4.53 to -1.02)
Lebanon	50.2075	3.28075	116.526	3.62873	0.36 (0.28 to 0.44)		45.591	2.9866	98.1102	3.05821	0.09 (0.02 to 0.17)		2105.38	137.201	4528.5	140.721	0.1 (0.03 to 0.18)
Lesotho	12.5736	1.78456	33.2138	3.25338	2.08 (1.72 to 2.45)		11.4014	1.62855	29.9103	2.95801	2.08 (1.72 to 2.44)		526.27	74.0251	1386.76	134.664	2.07 (1.72 to 2.42)
Liberia	7.95583	0.98056	24.7187	0.981787	-0.1 (-0.36 to 0.16)		7.16949	0.890275	22.3344	0.891239	-0.1 (-0.36 to 0.15)		343.122	41.81	1073.15	42.3291	-0.06 (-0.31 to 0.2)
Libya	44.5057	2.79767	136.93	2.57945	-0.3 (-0.48 to -0.12)		40.5339	2.56757	124.525	2.34126	-0.34 (-0.51 to -0.16)		1897.03	117.948	5700.28	107.313	-0.33 (-0.5 to -0.17)
Lithuania	137.984	6.17065	52.1985	2.81933	-2.69 (-4.15 to -1.21)		121.103	5.41555	43.402	2.33259	-2.89 (-4.34 to -1.41)		5469.84	245.341	1959.49	107.063	-2.84 (-4.31 to -1.36)
Luxembourg	15.8687	6.23492	18.7667	4.08175	-1.52 (-1.86 to -1.18)		13.3758	5.24828	13.7161	2.96825	-2.01 (-2.26 to -1.75)		608.636	238.944	626.265	137.124	-1.97 (-2.26 to -1.67)
Madagascar	49.062	1.13354	109.832	0.916275	-0.76 (-1.18 to -0.34)		44.33	1.03925	100.69	0.845939	-0.74 (-1.15 to -0.32)		2137.21	48.5341	4752.46	39.2423	-0.76 (-1.17 to -0.35)
Malawi	22.5707	0.640569	53.3092	0.712906	0.35 (0.06 to 0.63)		20.2892	0.58318	48.1146	0.65091	0.36 (0.08 to 0.64)		969.562	27.1022	2306.46	30.3372	0.37 (0.08 to 0.65)
Malaysia	163.708	1.97056	434.869	2.28806	0.53 (0.07 to 0.99)		148.529	1.7984	376.617	1.98617	0.35 (-0.08 to 0.78)		7008.02	83.1079	17631.8	92.2177	0.35 (-0.07 to 0.78)
Maldives	1.22491	1.5315	3.38705	0.934611	-1.7 (-1.85 to -1.56)		1.08939	1.38541	2.82921	0.782251	-1.94 (-2.09 to -1.78)		52.8831	65.4327	137.093	37.2266	-1.94 (-2.08 to -1.79)
Mali	23.36	0.69694	59.8233	0.747862	0.27 (0.02 to 0.52)		21.2793	0.639337	54.0507	0.68277	0.23 (-0.02 to 0.48)		1005.04	29.666	2586.46	31.828	0.25 (0.01 to 0.49)
Malta	6.09422	2.43242	7.74441	2.69951	0.41 (-0.17 to 1.01)		5.31981	2.11672	5.82998	2.02327	-0.08 (-0.59 to 0.43)		241.779	96.1904	267.561	93.6554	-0.07 (-0.56 to 0.42)
Marshall Islands	0.777148	4.58209	1.76624	5.26743	0.48 (0.44 to 0.53)		0.689094	4.14751	1.59109	4.75725	0.48 (0.43 to 0.53)		34.4462	197.866	76.6896	227.286	0.48 (0.44 to 0.53)
Mauritania	9.89544	1.24581	19.3179	1.07913	-0.48 (-0.64 to -0.33)		8.91529	1.13521	17.2587	0.973299	-0.53 (-0.68 to -0.37)		429.699	53.2496	838.341	46.222	-0.48 (-0.63 to -0.33)
Mauritius	12.106	2.0034	15.8321	1.84649	-0.35 (-0.55 to -0.15)		10.698	1.78728	13.4963	1.56374	-0.53 (-0.74 to -0.32)		525.362	85.4775	644.679	75.642	-0.5 (-0.7 to -0.3)
Mexico	648.926	1.67845	910.391	1.13865	-1.24 (-1.77 to -0.7)		567.37	1.4917	771.093	0.963512	-1.41 (-1.93 to -0.89)		28104.8	71.5147	36964.2	46.3601	-1.4 (-1.92 to -0.87)
Micronesia (Federated States of)	2.18773	5.2856	3.11722	5.3599	0.05 (0 to 0.09)		1.9658	4.81994	2.77394	4.79594	-0.02 (-0.06 to 0.03)		96.3853	228.579	133.474	229.25	0.01 (-0.03 to 0.06)
Monaco	1.79481	8.17707	2.78515	11.6045	1.22 (1.07 to 1.36)		1.42233	6.43985	1.95149	8.06063	0.77 (0.66 to 0.89)		64.5277	296.613	88.241	373.39	0.8 (0.69 to 0.9)
Mongolia	28.5005	3.35835	66.5356	2.9464	-0.47 (-0.68 to -0.26)		25.1732	3.03713	59.7551	2.63935	-0.51 (-0.85 to -0.18)		1221.64	141.802	2766.16	122.36	-0.53 (-0.74 to -0.31)
Montenegro	32.5205	9.34347	34.4352	8.25441	-0.37 (-0.83 to 0.1)		27.4338	7.89979	28.097	6.7063	-0.52 (-0.97 to -0.07)		1283.16	366.274	1279.83	308.577	-0.55 (-0.97 to -0.13)
Morocco	242.884	2.24004	482.428	2.11587	-0.21 (-0.27 to -0.16)		218.223	2.0249	437.664	1.91917	-0.2 (-0.25 to -0.15)		10123.6	92.4588	19905.3	87.2571	-0.23 (-0.28 to -0.18)
Mozambique	31.4377	0.584325	111.818	0.994465	1.87 (1.7 to 2.03)		28.4328	0.532074	100.844	0.906194	1.87 (1.7 to 2.04)		1342.65	24.7425	4796.3	42.1736	1.87 (1.7 to 2.04)
Myanmar	691.194	3.84062	1053.44	3.08261	-0.76 (-0.89 to -0.63)		626.712	3.52794	941.313	2.7543	-0.85 (-0.98 to -0.73)		30083.7	165.049	44731	130.984	-0.8 (-0.92 to -0.67)
Namibia	4.39872	0.829614	11.9999	0.987921	0.67 (0.09 to 1.26)		3.99312	0.760093	10.8471	0.897128	0.64 (0.09 to 1.19)		186.641	34.8153	507.329	41.4191	0.66 (0.11 to 1.22)
Nauru	0.373129	7.5336	0.410822	7.24346	-0.13 (-0.22 to -0.05)		0.334847	6.81601	0.360989	6.41958	-0.21 (-0.29 to -0.12)		16.2049	323.742	17.5581	306.528	-0.19 (-0.27 to -0.11)
Nepal	91.0891	1.08748	171.075	1.05826	-0.08 (-0.21 to 0.04)		82.6417	0.993397	152.95	0.951418	-0.14 (-0.29 to 0.01)		3884.35	46.0218	7228.98	44.4709	-0.11 (-0.25 to 0.03)
Netherlands	534.581	5.33441	481.546	4.20803	-0.82 (-1.25 to -0.37)		433.245	4.31826	329.281	2.86689	-1.39 (-1.84 to -0.94)		19619.1	195.172	14755.5	130.539	-1.37 (-1.65 to -1.09)
New Zealand	72.3348	3.49555	87.3318	3.0191	-0.4 (-0.5 to -0.31)		59.8652	2.89139	62.4601	2.15776	-1.09 (-1.3 to -0.87)		2706.79	130.283	2825.48	99.1159	-0.92 (-0.99 to -0.86)
Nicaragua	14.3411	0.952619	33.4175	0.90248	-0.28 (-0.54 to -0.02)		12.4172	0.845274	27.8246	0.756649	-0.47 (-0.73 to -0.21)		629.677	40.9256	1361.05	36.4304	-0.49 (-0.75 to -0.22)
Niger	27.1327	0.90206	68.6295	0.901214	0.06 (-0.12 to 0.25)		24.3483	0.817967	61.3431	0.817601	0.06 (-0.12 to 0.25)		1168.96	38.3643	3021.86	38.8867	0.11 (-0.08 to 0.3)
Nigeria	222.992	0.601683	601.212	0.661484	0.35 (0.13 to 0.57)		201.544	0.548356	543.456	0.602787	0.35 (0.17 to 0.52)		9553.66	25.526	26032.1	28.3009	0.37 (0.19 to 0.55)
Niue	0.0520203	4.52048	0.0428924	4.23123	-0.26 (-0.51 to -0.02)		0.0465513	4.06152	0.036958	3.62845	-0.42 (-0.67 to -0.18)		2.22073	193.364	1.74109	173.446	-0.41 (-0.66 to -0.16)
North Macedonia	79.2268	6.68926	102.551	6.6429	0.02 (-0.31 to 0.34)		70.4346	5.95141	86.6252	5.5874	-0.18 (-0.5 to 0.15)		3271.44	275.008	3939.9	256.683	-0.19 (-0.52 to 0.14)
Northern Mariana Islands	2.40735	8.00902	1.85028	6.13509	-0.85 (-1.11 to -0.58)		2.12978	7.1196	1.58156	5.20592	-1.01 (-1.29 to -0.73)		102.566	336.532	72.6267	246.397	-1.02 (-1.24 to -0.8)
Norway	87.2742	3.1813	85.3759	2.3262	-1.03 (-1.45 to -0.62)		67.2061	2.44737	57.9134	1.57458	-1.47 (-1.74 to -1.2)		3058.41	111.475	2619.45	72.1391	-1.48 (-1.78 to -1.19)
Oman	8.49663	0.984328	23.4068	0.744754	-0.95 (-1.23 to -0.66)		7.68515	0.897494	20.0598	0.6419	-1.14 (-1.43 to -0.85)		364.316	41.3392	968.092	30.0843	-1.08 (-1.37 to -0.78)
Pakistan	957.008	2.12829	2923.29	2.76786	0.91 (0.81 to 1.01)		872.641	1.95116	2653.2	2.52542	0.91 (0.84 to 0.99)		40498.8	89.6295	124505	117.029	0.95 (0.87 to 1.02)
Palau	0.627282	7.31773	1.14206	7.82715	0.2 (0 to 0.41)		0.556211	6.54228	0.995527	6.74516	0.08 (-0.13 to 0.29)		26.9061	310.392	46.0955	321.265	0.09 (-0.13 to 0.31)
Palestine	21.1955	3.00874	75.4985	3.14654	0.18 (-0.11 to 0.46)		18.6279	2.71125	66.2498	2.79413	0.12 (-0.13 to 0.38)		923.322	128.396	3198.25	131.928	0.11 (-0.14 to 0.36)
Panama	20.4533	1.76127	35.0845	1.3938	-0.78 (-1.2 to -0.36)		18.1695	1.57589	28.9736	1.15079	-1.05 (-1.53 to -0.58)		862.715	73.5293	1379.48	54.9632	-1.03 (-1.52 to -0.54)
Papua New Guinea	56.4251	3.05696	174.723	3.31515	0.24 (0.08 to 0.4)		49.5024	2.72664	154.745	2.96293	0.25 (0.1 to 0.4)		2432.65	130.057	7550.82	142.033	0.26 (0.1 to 0.43)
Paraguay	27.0832	1.52436	69.366	1.76786	0.61 (0.24 to 0.98)		24.1858	1.37535	60.0405	1.53831	0.47 (0.11 to 0.83)		1163.77	64.6981	2877.36	72.7621	0.5 (0.14 to 0.87)
Peru	249.225	2.46621	354.758	1.68657	-1.24 (-2.09 to -0.37)		219.263	2.20449	301.73	1.43416	-1.41 (-2.25 to -0.57)		10852	105.983	14736.3	70.0194	-1.36 (-2.19 to -0.52)
Philippines	1027.01	3.7057	1740.69	2.72685	-1.06 (-1.21 to -0.91)		931.947	3.38873	1538.15	2.42	-1.13 (-1.32 to -0.95)		44182.3	157.429	74216.3	115.841	-1.03 (-1.22 to -0.84)
Poland	1728.29	7.95549	1008.42	3.71469	-2.66 (-3.1 to -2.22)		1586.3	7.29796	889.987	3.26722	-2.82 (-3.25 to -2.38)		72467.9	329.172	39817.7	146.82	-2.84 (-3.26 to -2.41)
Portugal	226.216	3.7626	253.529	3.22588	-0.65 (-1.2 to -0.09)		201.977	3.35652	216.957	2.74671	-0.75 (-1.18 to -0.31)		9417.24	156.831	9778.93	125.969	-0.82 (-1.26 to -0.39)
Puerto Rico	46.5387	2.17998	32.5107	1.47182	-1.36 (-2.15 to -0.56)		39.9877	1.8731	25.3435	1.14128	-1.71 (-2.52 to -0.91)		1870.6	87.5543	1176.63	53.8594	-1.69 (-2.43 to -0.94)
Qatar	3.11013	1.07109	24.1676	1.03946	-0.08 (-0.86 to 0.7)		2.80699	0.97039	20.5572	0.88663	-0.28 (-1.05 to 0.5)		133.971	44.902	970.725	41.0351	-0.29 (-1.04 to 0.46)
Republic of Korea	977.799	3.76502	1011.75	2.42148	-1.55 (-1.86 to -1.24)		823.397	3.1937	587.621	1.39342	-2.86 (-3.01 to -2.71)		39443.9	150.447	27082.9	65.762	-2.86 (-3.01 to -2.71)
Republic of Moldova	190.845	7.79542	87.9492	3.41056	-2.96 (-4.99 to -0.89)		170.583	6.98848	76.4807	2.9523	-3.07 (-5.11 to -0.99)		7997.86	324.605	3527.95	137.145	-3.07 (-5.1 to -1)
Romania	1000.97	7.44261	770.433	5.3403	-1.15 (-2.09 to -0.19)		889.998	6.61665	647.773	4.45348	-1.37 (-2.3 to -0.42)		41152.9	305.397	29155.9	204.366	-1.39 (-2.33 to -0.44)
Russian Federation	4759.48	5.91125	3764.86	3.70842	-1.47 (-2.61 to -0.32)		4152.99	5.16474	3059.47	3.00436	-1.76 (-3.06 to -0.44)		191586	235.072	140367	138.686	-1.71 (-2.99 to -0.41)
Rwanda	30.2968	1.2749	54.5619	0.962349	-1.01 (-1.23 to -0.79)		27.0673	1.16011	49.4316	0.879346	-1 (-1.23 to -0.77)		1291.21	53.4746	2349.4	40.7728	-0.97 (-1.2 to -0.75)
Saint Kitts and Nevis	0.325334	2.15185	0.506751	1.15316	-2.15 (-2.4 to -1.9)		0.286354	1.91844	0.433497	0.983212	-2.34 (-2.6 to -2.07)		13.8063	89.1264	19.6269	45.0236	-2.35 (-2.59 to -2.11)
Saint Lucia	1.28923	2.342	2.68415	2.08687	-0.44 (-0.91 to 0.02)		1.14923	2.10683	2.33217	1.80722	-0.56 (-1.03 to -0.1)		54.2526	97.2699	106.841	83.7901	-0.55 (-1.01 to -0.08)
Saint Vincent and the Grenadines	0.711147	1.70873	1.34085	1.78764	0.18 (-0.37 to 0.73)		0.632865	1.54412	1.17751	1.56518	0.06 (-0.69 to 0.82)		30.2311	71.4594	53.8644	72.2242	0.06 (-0.65 to 0.78)
Samoa	0.951838	1.55771	1.70456	1.59356	0.07 (-0.02 to 0.16)		0.867774	1.43297	1.53659	1.44103	0.01 (-0.07 to 0.08)		40.4903	65.5955	70.5895	66.0759	0.01 (-0.06 to 0.09)
San Marino	0.653073	4.48598	1.12044	4.70598	0.16 (0.07 to 0.25)		0.51382	3.52621	0.806407	3.37028	-0.15 (-0.25 to -0.06)		23.3611	160.853	36.3415	154.609	-0.14 (-0.23 to -0.04)
Sao Tome and Principe	0.672338	1.56874	2.4723	2.24977	1.32 (0.66 to 2)		0.595025	1.41491	2.16523	1.99	1.26 (0.63 to 1.89)		30.2447	68.9538	108.152	97.2244	1.26 (0.57 to 1.96)
Saudi Arabia	60.1966	0.844899	395.51	1.30298	1.51 (1.35 to 1.67)		64.6249	0.912537	347.146	1.14278	0.78 (0.65 to 0.91)		3044.57	42.0418	16358.6	53.393	0.83 (0.7 to 0.96)
Senegal	32.3206	1.16859	83.6738	1.25989	0.11 (-0.69 to 0.92)		28.8765	1.05806	74.7914	1.13826	0.1 (-0.69 to 0.9)		1397.03	49.7086	3639.27	54.0104	0.15 (-0.65 to 0.94)
Serbia	473.188	8.00876	385.404	6.61937	-0.59 (-0.94 to -0.23)		416.114	7.04059	307.523	5.26692	-0.93 (-1.25 to -0.61)		18936.5	321.744	13809.3	238.244	-0.97 (-1.3 to -0.65)
Seychelles	0.969838	2.9638	1.99534	2.64808	-0.32 (-0.75 to 0.11)		0.870257	2.69132	1.75055	2.31045	-0.48 (-0.82 to -0.14)		41.9483	126.52	81.6466	109.196	-0.51 (-0.77 to -0.26)
Sierra Leone	14.7671	0.983495	41.9759	1.14496	0.52 (0.28 to 0.76)		13.2929	0.893683	37.5364	1.03644	0.51 (0.27 to 0.74)		636.131	41.7865	1838.91	49.2968	0.57 (0.33 to 0.81)
Singapore	73.1107	3.58242	94.54	2.01215	-1.9 (-2.34 to -1.45)		58.8029	2.88945	55.2926	1.17113	-3.05 (-3.38 to -2.71)		2754.12	133.966	2553.45	54.4756	-3.04 (-3.35 to -2.72)
Slovakia	247.299	7.92266	140.043	3.45386	-2.91 (-3.53 to -2.29)		191.443	6.13334	98.6985	2.42115	-3.24 (-3.81 to -2.67)		8649.15	275.664	4471.6	110.653	-3.2 (-3.83 to -2.57)
Slovenia	79.2383	6.24334	52.4626	3.56296	-1.95 (-2.34 to -1.56)		65.6301	5.17159	36.8115	2.49046	-2.54 (-2.89 to -2.18)		2973.27	234.319	1658.14	113.509	-2.52 (-2.86 to -2.17)
Solomon Islands	7.72415	5.96713	23.7084	6.864	0.47 (0.39 to 0.55)		6.91259	5.4351	21.2325	6.18367	0.43 (0.36 to 0.51)		337.408	257.355	1025.26	294.95	0.46 (0.38 to 0.53)
Somalia	28.0943	0.947537	66.1223	0.810462	-0.53 (-0.6 to -0.47)		25.7368	0.872728	62.6439	0.773874	-0.4 (-0.46 to -0.34)		1190.77	39.8027	2933.72	35.5148	-0.37 (-0.43 to -0.32)
South Africa	806.506	4.84238	783.881	2.32361	-2.47 (-3 to -1.94)		736.447	4.44203	707.076	2.09961	-2.53 (-3.05 to -2)		34593.7	205.262	32915	96.9313	-2.56 (-3.11 to -2.01)
South Sudan	24.0448	1.14476	38.6137	0.951774	-0.65 (-0.91 to -0.4)		21.9464	1.0555	35.7029	0.883092	-0.63 (-0.88 to -0.38)		1027.82	48.2835	1665.12	40.785	-0.6 (-0.86 to -0.34)
Spain	1444.14	6.33463	1434.7	3.91056	-1.66 (-2.06 to -1.26)		1138.32	4.99214	993.598	2.68473	-2.12 (-2.44 to -1.81)		52868.5	232.225	44495	122.344	-2.2 (-2.5 to -1.89)
Sri Lanka	141.218	1.50247	232.431	1.66184	0.35 (-0.14 to 0.84)		126.316	1.35257	196.638	1.40012	0.12 (-0.37 to 0.61)		6081.2	64.0109	9263.05	66.5297	0.12 (-0.39 to 0.64)
Sudan	96.0442	1.19504	264.714	1.34658	0.42 (0.34 to 0.49)		86.8097	1.09157	224.622	1.15561	0.2 (0.11 to 0.28)		4168.01	51.2286	10972.3	55.0987	0.25 (0.16 to 0.34)
Suriname	3.91858	2.10874	9.01051	2.45639	0.4 (-0.62 to 1.43)		3.53753	1.92234	7.94839	2.16377	0.27 (-0.77 to 1.32)		168.531	90.2986	369.603	101.446	0.27 (-0.77 to 1.31)
Sweden	164.027	2.65842	94.3261	1.47806	-2.13 (-2.36 to -1.91)		138.965	2.2447	71.4234	1.1143	-2.47 (-2.63 to -2.31)		6250.21	101.957	3277.95	51.8476	-2.4 (-2.56 to -2.23)
Switzerland	281.966	5.74646	152.072	2.51292	-2.83 (-3.39 to -2.27)		232.241	4.72542	105.687	1.73805	-3.44 (-4.04 to -2.84)		10583.5	216.605	4808.06	80.0536	-3.42 (-3.99 to -2.85)
Syrian Arab Republic	107.754	2.21961	183.463	2.00706	-0.38 (-0.74 to -0.01)		94.1801	1.98985	159.015	1.73614	-0.5 (-0.87 to -0.12)		4776.86	96.2555	7633.23	84.227	-0.48 (-0.83 to -0.14)
Taiwan (Province of China)	398.235	3.56003	779.855	4.35581	0.7 (0.16 to 1.24)		332.897	2.99419	589.115	3.2728	0.34 (-0.04 to 0.71)		15934.4	140.169	27032.8	151.989	0.3 (-0.08 to 0.67)
Tajikistan	96.9398	5.09988	115.709	2.25592	-2.78 (-3.24 to -2.31)		84.669	4.57322	101.448	1.99869	-2.82 (-3.26 to -2.37)		4238.89	217.366	5030.24	97.0363	-2.74 (-3.19 to -2.3)
Thailand	1501.57	4.8729	2075.91	3.93726	-0.71 (-1.33 to -0.08)		1353.43	4.4232	1769.31	3.32474	-0.96 (-1.59 to -0.33)		64895.4	208.329	83068.4	159.796	-0.88 (-1.5 to -0.26)
Timor-Leste	7.65902	2.1855	14.999	2.43583	0.37 (-0.01 to 0.75)		6.91742	1.99364	13.2454	2.17832	0.32 (-0.07 to 0.72)		331.828	93.4286	638.539	103.17	0.37 (-0.1 to 0.85)
Togo	15.019	1.13269	50.9555	1.30397	0.51 (0.09 to 0.92)		13.4574	1.02958	45.8308	1.17999	0.49 (0.06 to 0.92)		653.348	48.3892	2200.85	55.7559	0.51 (0.1 to 0.92)
Tokelau	0.0218785	3.27917	0.0276878	3.54444	0.27 (0.21 to 0.32)		0.0195514	2.96764	0.0244366	3.12461	0.18 (0.12 to 0.25)		0.947549	140.928	1.15705	148.715	0.18 (0.11 to 0.26)
Tonga	1.33668	3.34882	1.97747	3.71069	0.35 (0.2 to 0.5)		1.19768	3.04377	1.75187	3.3064	0.28 (0.14 to 0.42)		57.347	142.639	83.6178	156.716	0.32 (0.18 to 0.47)
Trinidad and Tobago	13.7466	2.21975	17.9833	1.97065	-0.38 (-0.98 to 0.23)		12.1416	1.97386	15.5389	1.69334	-0.49 (-1.1 to 0.12)		581.35	92.7976	738.003	80.9937	-0.43 (-1.01 to 0.15)
Tunisia	76.231	2.18482	198.955	2.50694	0.47 (0.3 to 0.64)		69.4061	2.00256	177.874	2.23699	0.38 (0.21 to 0.55)		3238.27	91.7401	8141.14	102.498	0.38 (0.22 to 0.54)
Turkey	1737.18	6.43124	2239.94	3.92863	-1.72 (-2.09 to -1.34)		1590.92	5.91982	1979.87	3.46575	-1.86 (-2.24 to -1.48)		73564.4	269.578	90598.5	158.76	-1.84 (-2.21 to -1.46)
Turkmenistan	61.3038	4.31137	72.542	2.35461	-1.96 (-3 to -0.91)		53.3677	3.84535	62.8008	2.04041	-2.06 (-3.11 to -1)		2639.5	181.627	3036.79	98.3733	-1.79 (-2.83 to -0.75)
Tuvalu	0.191114	3.98891	0.290852	4.48468	0.38 (0.29 to 0.47)		0.172377	3.61847	0.259006	4.01563	0.34 (0.25 to 0.43)		8.28963	171.898	12.4792	191.784	0.36 (0.28 to 0.44)
Uganda	39.2172	0.699293	153.795	1.03767	1.35 (1.06 to 1.64)		35.4097	0.640294	138.305	0.944324	1.33 (1.04 to 1.61)		1671.8	29.4708	6596.3	43.8193	1.36 (1.06 to 1.65)
Ukraine	3021.68	9.88445	1727.66	5.57043	-1.76 (-2.78 to -0.73)		2482.79	8.11711	1288.17	4.12393	-2.12 (-3.11 to -1.12)		114931	375.925	59322.9	192.248	-2.09 (-3.09 to -1.07)
United Arab Emirates	12.4953	1.07428	122.509	1.05256	-0.04 (-0.2 to 0.12)		11.4012	0.984568	111.503	0.951328	-0.09 (-0.25 to 0.07)		541.535	45.2422	5179.53	44.0011	-0.06 (-0.22 to 0.1)
United Kingdom	1507.09	4.09419	1107.73	2.53961	-1.61 (-1.86 to -1.35)		1251.46	3.39436	797.791	1.82609	-2.1 (-2.26 to -1.95)		56393.5	153.288	36478	84.409	-2.02 (-2.17 to -1.87)
United Republic of Tanzania	92.6651	1.03219	257.543	1.07194	0.13 (-0.07 to 0.33)		83.1098	0.938073	233.598	0.978918	0.15 (-0.04 to 0.34)		3940.17	43.3643	11018.2	45.3684	0.16 (-0.03 to 0.35)
United States of America	2.0487	6.62102	2.11251	3.09627	0.48 (0.39 to 0.56)		1.83541	5.0509	1.81525	2.15735	0.36 (0.21 to 0.5)		362565	228.366	201212	98.257	-2.84 (-3.05 to -2.64)
United States Virgin Islands	10457.4	2.80557	6380.51	3.22079	-2.56 (-2.72 to -2.41)		7976.65	2.50628	4455.2	2.76421	-2.87 (-3.07 to -2.67)		84.9213	117.055	81.8593	126.566	0.28 (0.2 to 0.36)
Uruguay	139.537	7.91585	91.8314	4.26204	-2.11 (-2.46 to -1.76)		123.848	7.02598	78.116	3.61518	-2.23 (-2.58 to -1.89)		5623.36	319.391	3574.1	166.465	-2.19 (-2.55 to -1.83)
Uzbekistan	343.01	4.31985	478.354	2.3791	-2.12 (-2.98 to -1.25)		298.343	3.84965	414.224	2.06886	-2.2 (-3.03 to -1.36)		14802.3	182.849	20185.5	99.7661	-2.15 (-2.99 to -1.3)
Vanuatu	2.03868	3.16599	5.86819	4.0088	0.77 (0.58 to 0.96)		1.8333	2.88556	5.25826	3.6263	0.74 (0.56 to 0.93)		89.1727	136.756	255.841	173.19	0.77 (0.57 to 0.96)
Venezuela (Bolivarian Republic of)	264.638	3.11954	476.455	2.59334	-0.63 (-1.23 to -0.03)		236.519	2.81116	405.554	2.19954	-0.86 (-1.48 to -0.23)		11281.5	130.733	18900.6	103.086	-0.81 (-1.38 to -0.24)
Viet Nam	710.328	2.89847	2790.77	4.07375	1.18 (1.11 to 1.26)		643.354	2.65828	2454.67	3.57937	1.03 (0.95 to 1.11)		30236	121.539	111760	163.404	1.02 (0.95 to 1.1)
Yemen	63.3127	1.38776	211.59	1.50304	0.31 (0.2 to 0.41)		58.0917	1.28333	192.197	1.37539	0.27 (0.16 to 0.37)		2732.14	59.012	9209.6	64.1562	0.32 (0.21 to 0.43)
Zambia	36.0012	1.32897	118.006	1.54852	0.52 (0.38 to 0.66)		32.4063	1.21201	107.249	1.41978	0.55 (0.44 to 0.66)		1537.29	56.0962	5066.47	65.5917	0.54 (0.42 to 0.66)
Zimbabwe	62.5088	1.77956	184.417	2.68708	1.51 (0.98 to 2.04)		55.5671	1.59949	164.473	2.41042	1.47 (1.24 to 1.7)		2618.27	73.5033	7729.42	111.361	1.48 (1.25 to 1.72)
Rates are reported per 100 000 person-years. Abbreviations: EO-TBL cancer, early-onset tracheal, bronchus, and lung cancer cancer; DALYs, disability-adjusted life-years; ASIR, age-standardized incidence rate; ASMR, age-standardized mortality rate; ASDR, age-standardized DALYs rate; CI, Confidence interval.
